# Supplementary material for: Serum levels of miR-21, miR-23a, miR-142-5p, and miR-126 in chronic failure with reduced ejection fraction: a case-control study
Source: Front Cardiovasc Med. 2025 May 15;12:1529451. doi: 10.3389/fcvm.2025.1529451 (PMC12119633; doi:10.3389/fcvm.2025.1529451)
Supplement: Supplementary file 1 [file Table1.xlsx]

## Sheet: Controls
Pacient ID	Age	Sex	Weight [kg]	Height [cm]	FS	ICHS	HT	DM	CKD	ACEI/ Sartany	Betablokátory	Diuretika	MR agonista	PAD	ARNI	LKd 1	IVS 1	Mi reg 1	EF LK1 [%]	RVOT1 [mm]	RVd	NYHA 1	Leu	Hgb [g/l]	Hct [%]	Tro	Urea [mmol/l]	Krea [mmol/l]	ALT [ukat/l]	AST [ukat/l]	Glu- na lačno [mmol/l]	CRP [mg/l]	NTproBNP [pg/ml]	HbA1c [mmol/mol]	hsa-miR-21-5p	hsa-miR-23a-3p	hsa-miR-142-5p	hsa-miR-126-3p
3-Ga	27	1	58	160	0	0	0	0	0	0	0	0	0	0	0	40	6	1	60	21	34	1	4.97	127	0.371	170	3.2	70	0.24	0.35	5.06	0.5	141	38	32.21	232.9	161.05	21.31
4-Ja	28	1	63	166	0	0	0	0	0	0	0	0	0	0	0	45	8	1	60	22	28	1	6.77	122	0.351	288	1.9	55	0.19	0.23	4.71	4.4	97	31	14.21	303.23	104.69	16.83
5-Fo	28	0	76	179	0	0	0	0	0	0	0	0	0	0	0	46	7	1	68		34	1	5.82	145	0.442	221	5.4	73	0.34	0.42	4.46	0.2	42	31	32.63	322.36	109.59	27.05
6-On	45	1	102	158	0	0	1	0	0	1	0	0	0	0	0	47	9	1	65	31	31	1	10.85	147	0.407	379	4.3	45	0.73	0.54	5.5	5.7	35	42	13.32	204.05	77.78	11.19
7-Ja	30	0	73	181	0	0	0	0	0	0	0	0	0	0	0	46	9	1	65	20	41	1	4.56	139	0.419	149	4.9	79	0.21	0.37	5.52	1.4	35	38	28.12	238.52	164.48	28.58
8-So	75	1	85	163	0	0	0	0	0	0	0	0	0	0	0	48	12	2	60	38	35	1	6.26	110	0.331	316	4.8	57	0.23	0.28	5.72	0.3	66	38	13.7	423.59	194.77	12.46
9-Ku	28	0	68	174	0	0	0	0	0	0	0	0	0	0	0	45	8	1	65	27	39	1	5.36	155	0.446	288	4.8	72	0.44	0.28	5.59	1.8	38	35	68.76	347.78	140.27	23.4
10-K	27	1	90	177	0	0	0	0	0	0	0	0	0	0	0	43	10	1	65	25	32	1	8.53	141	0.42	369	4.5	76	0.32	0.34	4.28	4	48	34	24.56	410.25	121.03	22.22
11-P	41	1	77	177	0	0	0	0	0	0	0	0	0	0	0	50	7	1	65	30	41	1	5.07	122	0.357	190	2.5	65	0.26	0.31	4.12	0.4	108	33	4.89	25.23	43.3	7.53
12-K	45	0	103	180	0	0	0	0	0	0	0	0	0	0	0	45	12	2	65	29	35	1	8.58	134	0.394	328	5.9	103	1.13	0.47	4.76	0.9	35	35	73.4	466.67	154.63	50.26
13-M	45	0	95	185	0	0	0	0	0	0	0	0	0	0	0	46	10	1	65	31	34	1	6.44	147	0.426	273	5.6	109	1.67	0.81	4.91	1.5	35	37	21.6	192.45	154.94	9.68
14-K	28	1	64	176	0	0	0	0	0	0	0	0	0	0	0	43	7	1	60	23	35	1	4.57	127	0.363	208	5.3	77	0.34	0.37	4.55	0.6	87	28	8.38	198.32	207.99	14.83
15-H	55	1	90	173	0	0	0	0	0	0	0	0	0	0	0	43	7	1	65	30	37	1	7.59	142	0.413	339	3.7	67	0.49	0.53	5.25	0.9	35	37	39.6	416.01	147.43	17.78
16-Š	27	1	62	170	0	0	0	0	0	0	0	0	0	0	0	38	7	1	60	28	41	1	10.39	137	0.389	290	3.8	70	0.29	0.45	5.46	3.5	132	36	18.25	521.65	278.52	22.42
17-H	51	1	83	178	0	0	0	0	0	0	0	0	0	0	0	44	10	1	65	35	36	1	5.3	125	0.368	302	3.8	54	0.23	0.33	4.4	5.3	53	37	23.85	288.9	174.54	25.08
18-H	43	1	65	175	0	0	0	0	0	0	0	0	0	0	0	46	6	1	55	26	31	1	5.76	126	0.375	242	3.7	81	0.33	0.33	5.31	0.2	35	37	22.76	255.59	180.01	31.55
19-K	28	1	60	173	0	0	0	0	0	0	0	0	0	0	0	42	6	1	55	25	31	1	5.64	131	0.385	196	3.4	54	0.34	0.55	4.48	1	71	26	21.09	217.9	130.93	10.91
20-K	26	1	54	170	0	0	0	0	0	0	0	0	0	0	0	40	6	1	65	22	32	1	7.31	131	0.38	320	2.8	56	0.13	0.32	5.48	0.2	84	29	11.27	69.38	140.5	24.28
21-J	27	1	51	169	0	0	0	0	0	0	0	0	0	0	0	44	7	1		23	26	1	7.36	131	0.37	314	5	71	0.37	0.32	4.49	0.6	35	30	6.28	197.85	104.09	13.77
22-K	28	1	65	172	0	0	0	0	0	0	0	0	0	0	0	47	6	1	65	26	36	1	5.87	137	0.399	190	3.6	74	0.17	0.39	4.59	1	44	30	75.09	332.91	254.44	62.83
23-Š	60	1	70	164	0	0	0	0	0	0	0	0	0	0	0	41	11	1	65	27	32	1	5.96	123	0.37	360	3.5	68	0.45	0.54	4.98	8.2	95	40	13.4	65.33	174.2	24.29
24-E	27	0	62	184	0	0	0	0	0	0	0	0	0	0	0	47	8	1	70		34	1	6.78	134	0.395	240	4.6	81	0.25	0.29	5.18	0.5	35	35	13.04	202.35	146.36	15.59
25-C	27	0	63	172	0	0	0	0	0	0	0	0	0	0	0	44	9	1	60	29	32	1	8.13	154	0.452	371	4.6	85	0.95	0.56	4.83	0.6	35	35	51.18	39.37	173.23	82.68
26-K	73	1	60	160	0	0	0	0	1	0	0	0	0	0	0	37	8	1	65	25	34	1	5.75	142	0.41	243	5.3	83	0.31	0.33	5.49	2.4	77	36	12.56		65.42	9.53
27-L	67	0	87	176	0	0	1	0	0	1	1	0	0	0	0	44	11	1	65	30	37	1	8.42	164	0.471	162	6	96	0.53	0.37	5.89	0.5	100	29	11.53		130.97	10.71
29-P	66	0	85	175	0	0	0	0	0	0	0	0	0	0	0	49	10	1	55		31	1	7.29	156	0.444	232	4.5	96	0.46	0.32	5.33	0.2	35	31	50.45	6.31	209.01	15.32
28-C	28	1	74	185	0	0	1	0	0	0	0	1	0	0	0	52	12	2	65		30	1	5.21	139	0.405	240	3.9	67	0.97	0.85	5.54	5.3	100	37	77.42		129.03	148.39
30-P	27	1	60	160	0	0	0	0	0	0	0	0	0	0	0	37	8	0	60	18		1	6.21	136	0.381	327	4.7	68	0.19	0.34	5.5	1.8	35	31	43.86	163.16	140.35	36.84
31-V	75	1	75	163	0	0	1	0	0	1	0	0	0	0	0	37	8	1	60	31	30	1	6.08	141	0.428	269	3.3	56	0.29	0.32	5.68	4.4	105	37	39.25	131.87	131.87	34.54
32-K	50	1	68	163	0	0	0	0	0	0	0	0	0	0	0	43	7	1	65	32	37	1	5.21	135	0.406	227	3.5	64	0.25	0.33	5.26	1.4	118	34	64.12	98.44	232.56	57.35
33-M	75	0	74	170	0	0	0	0	1	0	0	0	0	0	0	44	10	1	65	28	31	1	5.76	151	0.439	172	5.5	116	0.29	0.52	5.74	0.5	72	38	54.05	18.02	22.52	90.09
34-B	70	0	87	170	0	0	1	0	0	1	0	0	0	0	0	49	9	1	65	30	33	1	5.44	144	0.414	211	6.2	10	0.6	0.51	5.65	1.7	35	37	18	73.43	84.23	15.12
35-T	28	1	62	168	0	0	0	0	0	0	0	0	0	0	0	46	8	1	65	31	33	1	7.05	127	0.379	269	3.4	64	0.22	0.35	4.02	0.2	36	31	68.26	234	188.09	42.33
36-P	27	1	75	167	0	0	0	0	0	0	0	0	0	0	0	47	8	1	65	30	36	1	4.99	139	0.405	270	4.8	71	0.21	0.3	4.91	4.3	49	33	9.38	71.25	140	14.38
37-J	56	1	116	172	0	0	1	0	0	1	1	0	0	0	0	48	11	1	65	27	32	1	7.01	129	0.397	215	5.7	54	0.6	0.58	6.04	4.6	79	43	19.88	174.84	249.84	19.67
38-W	27	1	158	148	0	0	0	0	0	0	0	0	0	0	0	42	7	1	60	21	33	1	5.92	131	0.375	224	5.9	71	0.31	0.51	4.75	2.3	123	31	14.05	90.33	150.94	12.85
39-V	28	1	50	173	0	0	0	0	0	0	0	0	0	0	0	45	8	2	62		28	1	6.38	144	0.412	217	5.5	60	0.44	0.51	4.9	2.1	35	32	12.99	40.48	103.27	11.26
40-T	27	1	67	170	0	0	0	0	0	0	0	0	0	0	0	45	8	1	65	24	32	1	4.14	145	0.414	295	2.6	70	0.26	0.31	5.25	0.6	35	31	15.69	50.37	116.43	12.39
41-S	55	1	78	168	0	0	1	0	0	1	0	0	0	0	0	41	10	1	65	25	33	1	9.02	147		152	4.3	60	0.39	0.3	5.44	4.3	66	34	25.83	181.72	210.02	6.85
42-D	64	1	70	168	0	0	0	0	1	0	0	0	0	0	0	35	10	1	65	29	31	1	3.7	138	0.403	255	4.8	67	0.34	0.36	4.99	0.9	60	40	19.05	76.06	118.08	13.51
43-D	28	0	97	191	0	0	0	0	0	0	0	0	0	0	0	50	10	1	65		33	1	7.2	166	0.485	208	5.2	93	0.47	0.5	4.49	0.4	35	34	127.96	147.44	279.71	52.56
44-K	27	1	58	161	0	0	0	0	0	0	0	0	0	0	0	40	7	1	65	23	32	1	5.44	138	0.41	232	3.2	65	0.25	0.44	4.73	0.6	37	34	28.86	114.6	166.99	34
45-D	27	0	70	172	0	0	0	0	0	0	0	0	0	0	0	43	9	1	65	27	32	1	5.23	148	0.433	273	3.7	94	0.42	0.4	5	0.4	35	33	116.56	169.73	120.57	99.37
46-D	48	0	107	187	0	0	0	0	0	0	0	0	0	0	0	52	12	1	65	30	36	1	5.11	155	0.433	281	6.2	90	0.55	1.17	4.78	3.1	35	36	47.85	93.65	168.65	39.36
47-K	29	0	96	192	0	0	0	0	0	0	0	0	0	0	0	53	10	1	65		39	1	6.22	152	0.435	192	4.9	95	0.56	0.49	4.42	0.7	71	28	76.94	242.45	267.31	23.28
48-U	27	1	63	164	0	0	0	0	0	0	0	0	0	0	0	43	6	1	55	25	30	1	5.14	130	0.376	214	4.6	80	0.13	0.27	4.63	2.3	35	33	53.95	109.59	106.69	27.91
49-R	27	0	75	183	0	0	0	0	0	0	0	0	0	0	0	51	9	1	55	30	40	1	4.09	151	0.431	172	5.3	87	0.16	0.39	4.71	0.3	35	30	55	112.55	237.99	18.71
50-D	52	1	62	157	0	0	0	0	1	0	0	0	0	0	0	35	9	1	60	27	31	1	8.86	137	0.391	189	5.3	77	0.31	0.43	4.96	0.4	35	34	72.12	258.63	160.55	64.5
51-M	67	1	64	148	0	0	1	0	0	1	1	1	0	0	0	39	9	2	60	27	32	1	10.12	121	0.354	171	5.7	63	0.26	0.46	6.39	3	109	49	3.74	94.15	229.24	4.21
52-M	31	0	63	178	0	0	0	0	0	0	0	0	0	0	0	40	8	1	60	31	17	1	5.66	153	0.414	171	4.6	88	0.3	0.4	5.03	0.7	35	32	1.62	108.17	146.57	12.98
53-K	71	0	92	173	0	0	1	0	0	1	0	1	0	0	0	38	11	1	60	29	35	1	6.8	149	0.431	238	5.4	97	0.77	0.53	6.12	1.8	35	44	8.59	104.96	144.56	10.5
54-O	74	1	51	161	0	0	0	0	1	0	0	0	0	0	0	39	7	1	55	36	26	1	7.63	140	0.413	302	8.1	77	0.33	0.54	4.06	0.8	76	40	16.6	136.96	186.76	23.91
55-Š	41	0	86	172	0	0	0	0	0	0	0	0	0	0	0	54	11	1	65	39	29	1	6.45	169	0.478	272	3.6	69	0.99	0.68	5	1.3	35	36	29.29	80.75	165.69	29.71
56-P	64	1	69	165	0	0	1	0	0	1	0	0	0	0	0	42	8	1	65	35	30	1	4.99	126	0.366	241	6.1	80	0.27	0.37	5.35	1.6	83	37	3.15	66.09	113.3	16.52
57-D	29	0	77	183	0	0	0	0	0	0	0	0	0	0	0	46	7	1	50	29	27	1	6.36	164	0.465	218	8.2	98	0.5	0.44	5.3	2.4	35	36	26.03	96.11	192.51	43.62
58-T	29	1	53	158	0	0	0	0	0	0	0	0	0	0	0	39	9	1	65	30	28	1	5.86	118	0.361	330	4.8	73	0.28	0.38	5.22	0.2	35	37	20	208.89	284.64	11.15
59-Š	72	0	80	185	0	0	1	0	0	0	1	0	0	0	0	42	12	2	65	33	30	1	6.23	156	0.441	149	5.3	85	0.39	0.64	5.1	4.4	635	36	31.59	128.55	131.4	28.74
60-N	61	1	60	156	0	0	0	0	0	0	0	0	0	0	0	35	9	2	65	29	29	1	7.32	129	0.393	178	5.6	51	0.38	0.45	6.14	0.3	35	32	24.69	221.64	178.9	16.97
61-K	64	1	54	158	0	0	0	0	0	0	0	0	0	0	0	39	8	1	65	31	28	1	4.72	119	0.347	165	6.9	50	0.33	0.37	4.64	0.4	80	38	3.01	24.1	84.34	31.63
63-M	53	0	125	194	0	0	0	0	0	0	0	0	0	0	0	53	12	1	65	42	36	1	11.67	144	0.42	312	5.4	99	1.7	0.8	5.64	14.9	42	30	7.43	218.17	189.13	4.05
64-V	33	1	67	166	0	0	0	0	0	0	0	0	0	0	0	44	8	1	65	33	31	1	4.99	130	0.384	231	3.8	61	0.51	0.41	5.48	0.5	35	32	8.25	108.45	129.07	18.97
65-B	30	1	78	171	0	0	0	0	0	0	0	0	0	0	0	43	8	1	65	33	27	1	6.18	139	0.411	290	2.6	51	0.31	0.31	5.51	1.3	201	32	44.18	164.06	156.24	33.17
66-K	27	1	65	173	0	0	0	0	0	0	0	0	0	0	0	44	7	1	65	32	27	1	7.28	144	0.417	270	4	61	0.34	0.46	4.76	1.9	46	35	1.46	86.72	45.37	9.88
67-Č	53	0	86	183	0	0	0	0	0	0	0	0	0	0	0	46	11	1	60	42	34	1	5.06	152	0.432	224	8.4	102	0.48	0.5	4.25	0.8	52	33	4.21	115.79	233.68	12.28
68-B	49	1	80	173	0	0	0	0	0	0	0	0	0	0	0	43	8	1	60	34		1	4.31	127	0.369	246	4.4	64	0.32	0.28	4.82	0.4	124	25	12.64	53.71	164.76	10.94
69-V	56	0	90	181	0	0	0	0	0	0	0	0	0	0	0	50	9	1	60	39		1	4.21	143	0.419	208	8.1	69	0.16	0.33	4.86	2.1	35	31	2.3	10.36	52.93	24.17
70-S	35	0	95	179	0	0	0	0	0	0	0	0	0	0	0	56	8	1	55	42	32	1	5.67	154	0.454	246	7.6	108	1.51	1.05	5.12	3	35	31	7.39	114.6	49.91	38.82
71-V	61	0	86	176	0	0	0	0	0	0	0	0	0	0	0	48	12	1	65	37	32	1	5.89	151	0.428	188	3.7	72	0.32	0.42	5.35	1.6	35	36	3.48	12.2	54.01	36.59
72-B	23	1	67	178	0	0	0	0	0	0	0	0	0	0	0	40	8	1	65	33	27	1	7.06	125	0.367	313	4.4	61	0.13	0.29	4.52	2.3	242	33	16.22	27.03	59.46	108.11
73-V	64	1	53	154	0	0	1	0	0	1	0	0	0	0	0	37	9	1	65	33	26	1	5.69	142	0.416	192	4	84	0.33	0.52	5.47	0.7	252	37	4.85	88.12	96.2	16.98
74-H	50	1	71	169	0	0	0	0	0	0	0	0	0	0	0	43	9	1	65	32	34	1	5.25	146	0.42	245	2.1	64	0.48	0.52	4.52	1.2	35	31	4.93	14.78	44.33	49.26
75-O	64	1	130	183	0	0	1	0	0	1	0	1	0	0	0	48	12	1	65	39	24	1	5.82	139	0.419	245	6.4	74	0.53	0.48	9.66	6.3	137	53	4.64	52.2	27.84	25.52
76-Š	52	1	93	165	0	0	1	0	0	1	1	1	0	0	0	42	11	1	65	36	32	1	11.91	136	0.393	310	4.8	60	0.36	0.32	5.79	8.2	74	41	4.27	135.54	92.85	21.34
77-S	65	1	98	168	0	0	1	0	0	0	0	0	0	0	0	48	11	1	65	39	33	2	6.77	132	0.395	160	5.8	73	0.3	0.42	6.92	2	177	38	5.95	22.59	84.42	24.97
78-K	28	0	80	172	0	0	0	0	0	0	0	0	0	0	0	48	9	0	60	36	28	1	3.78	143	0.411	215	5.9	119	0.51	0.58	5.34	10.5	35	34	2.09	50.79	77.49	12.57
79-K	60	0	85	180	0	0	0	0	0	0	0	0	0	0	0	41	11	0	65	37	29	1	6.06	149	0.441	218	4.9	95	0.47	0.41	4.86	0.5	111	38	3.52	51.58	99.65	25.79
80-V	60	1	74	170	0	0	0	0	1	0	0	1	0	0	0	48	10	1	65	35	30	2	3.8	138	0.406	260	5.3	67	0.3	0.42	4.92	0.7	87	36	1.63	86.12	109.39	9.39
81-D	36	0	88	183	0	0	0	0	0	0	0	0	0	0	0	50	9	1	65	37	27	1	6.74	152	0.433	241	5.2	93	0.73	0.47	4.88	1.2	35	33	20.82	151.22	195.31	25.31
82-B	63	0	73	175	0	0	0	0	1	0	0	0	0	0	0	39	10	1	65	31	32	1	4.63	153	0.433	175	5.8	90	1.03	0.81	5.81	3.2	35	41	14.34	97.87	118.14	19.28
83-E	48	1	79	167	0	0	0	0	0	0	0	0	0	0	0	42	10	1	65	25	32	1	6.72	122	0.371	320	4.6	76	0.56	0.43	4.56	3.2	64	37	9.77	194.61	185.62	15.24
84-V	39	0	92	187	0	0	0	0	0	0	0	0	0	0	0	49	9	1	60	34	36	1	4.96	155	0.452	230	4.7	84	0.53	0.37	5.31	0.8	35	35	6.17	57.83	69.39	13.88
85-H	69	1	67	170	0	0	1	0	0	1	0	0	0	0	0	38	10	1	65	29	40	1	6.7	140	0.424	227	4.8	78	0.29	0.44	5.49	1.6	123	41	5.57	188.71	209.79	30.28
86-P	41	1	60	160	0	0	0	0	0	0	0	0	0	0	0	39	7	1	65	24	30	1	6.91	135	0.403	250	5	83	0.25	0.35	5.29	1.5	101	36	8.83	160.88	125.47	18.92
87-K	50	1	57	170	0	0	0	0	0	0	0	0	0	0	0	47	9	1	55	34	34	1	5.67	121	0.366	350	4.8	86	0.23	0.26	4.89	0.5	38	37	4.48	70.15	85.07	31.34
88-S	53	0	98	186	0	0	0	0	0	0	0	0	0	0	0	42	12	1	65	37	35	1	7.34	153	0.449	289	4.7	75	0.5	0.53	6.18	1.3	35	37	4.25	150.81	169.76	4.64
89-O	38	1	54	162	0	0	0	0	0	0	0	0	0	0	0	40	9	1	65	28	28	1	4.5	115	0.351	259	2.9	73	0.77	0.54	4.7	0.5	60	37	1.81	62.33	112.92	19.87
90-K	49	1	74	168	0	0	0	0	0	0	0	0	0	0	0	42	7	1	60	28	33	1	6.73	139	0.408	315	3.8	75	0.36	0.4	4.97	4.9	52	36	4.7	122.06	154.54	7.39
91-Š	42	0	75	185	0	0	0	0	0	0	0	0	0	0	0	47	11	1	55	26	35	1	5.5	153	0.444	272	4.1	90	0.39	0.29	5.97	0.5	35	35	8.75	93.23	122.53	13.7
92-L	46	1	72	170	0	0	0	0	0	0	0	0	0	0	0	41	10	1	55	25	33	1	4.97	144	0.407	251	3.4	60	0.27	0.32	5.67	0.8	112	43	17.45	41.39	90.38	10.96
93-M	37	1	75	160	0	0	0	0	0	0	0	0	0	0	0	44	9	1	65	31	32	1	7.61	130	0.393	325	5.2	67	0.28	0.42	5.62	8.7	69	37	39.35	194.31	216.61	26.2
94-P	43	0	110	180	0	0	0	0	0	0	0	0	0	0	0	51	11	1	65	27	39	1	5.32	140	0.417	207	6	85	0.55	0.47	6.81	2.5	88	34	7.83	112.4	162.81	18.05
95-L	36	1	60	165	0	0	0	0	0	0	0	0	0	0	0	41	9	1	65	26	36	1	4.92	128	0.38	215	3.8	58	0.23	0.32	4.95	0.8	66	35	8.16	49.87	99	15.57
96-K	46	1	95	170	0	0	1	0	0	1	0	1	0	0	0	44	9	1	65	31	37	1	8.64	128	0.378	312	5	70	0.19	0.3	5.55	6.3	35	40	24.97	192.81	246.94	12.11
97-L	51	1	63	163	0	0	0	0	0	0	0	0	0	0	0	42	7	2	60	27	31	1	9.94	150	0.439	203	4.2	57	0.27	0.31	5.08	0.4	188	36	38.64	273.8	342.99	24.25
98-K	27	1	72	176	0	0	0	0	0	0	0	0	0	0	0	42	7	1	65	31	36	1	5.14	131	0.392	246	5.1	70	0.22	0.27	5.59	0.3	35	34	4.09	136.79	177.23	9.54
99-P	48	1	95	181	0	0	0	0	0	0	0	0	0	0	0	41	10	1	55	28	37	1	6.93	137	0.403	291	3.6	63	0.3	0.36	5.94	2.1	87	37	120.86	920.32	1081.7	48.62
100-	43	1	120	178	0	0	0	0	0	0	0	0	0	0	0	52	10	1	65	26	39	1	7.13	128	0.377	357	5	58	0.27	0.33	5.28	4.7	36	40	8.73	152.63	162.54	23.35
101-	66	1	71	165	0	0	0	0	0	0	0	0	0	0	0	45	9	2	60	30	35	1	8.37	127	0.381	291	5.3	59	0.42	0.43	4.77	6	155	39	2.97	90.64	59.44	29.72
125-	34	0	55	178	0	0	0	0	0	0	0	0	0	0	0	39	7	0	61		31	1	5.79	149	0.442	182	6.1	101	0.18	0.32	4.65	0.3	35	29	80.08	264.48	310.87	57.62

## Sheet: Patients
Pacient ID	age	sex	Weight [kg]	Height [cm]	FS	ICHS	Ht	DM	CKD	ACEI/ Sartany	Betablokátory	Diuretika	MR agonista	PAD	ARNI	LKd 1 [mm]	IVS 1 [mm]	Mi reg 1	EF LK1 [%]	RVOT1 [mm]	RVd [mm]	NYHA 1	Leu	Hgb [g/l]	Hct [%]	Tro	Urea [mmol/l]	Krea [mmol/l]	ALT [ukat/l]	AST [ukat/l]	Glu- na lačno [mmol/l]	CRP [mg/l]	NTproBNP [pg/ml]	HbA1c [mmol/mol]	hsa-miR-21-5p	hsa-miR-23a-3p	hsa-miR-142-5p	hsa-miR-126-3p
111-	60	0	75	185	0	1	1	0	0	1	0	1	1	0	0	55	17	1	31		36	3	8.98	150	0.438	209	5	69	0.28	0.32	5.33	8.2	3679	41	261.88	849.36	1526.27	544.99
112-	47	0	98	179	0	1	1	1	0	1	1	1	1	1	0	63	12	2	22		40	3	10.2	142	0.431	272	7.1	87	0.6	0.54	9.88	14.2	4117	73	266.648	1451.73	188.21	829.37
114-	47	0	80	180	0	0	0	0	0	0	1	1	1	0	1	48	10	4	15	47		2	7.94	147	0.427	173	4	78	0.56	0.54	5.26	4	2456	41	203.46	745.14	1255.66	499.6
116-	71	0	108	180	0	1	1	0	0	1	0	1	1	0	0	56	11	1	35	39		3	7.74	135	0.383	226	6.1	64	0.35	0.22	7.61	4	745	58	828.97	917.68		763.4
117-	56	0	86	185	0	1	1	1	1	1	1	0	0	1	1	69	7	3	15		32	2	6.13	123	0.36	241	8.6	115	1.85	0.86	5.62	4	1370	51	99.44	330.68	706.25	211.2
118-	59	0	91	170	0	1	1	1	1	1	1	1	1	1	0	56	11	3	23	31		2	11.7	131	0.387	274	8.7	111	0.93	0.39	15.93	4	2229.8	94	279.99	1347.39	2271.69	459.87
115-	79	1	71	157	1	1	1	1	1	0	1	1	1	0	1	58	9	2	35	30	43	3	7.76	116	0.364	236	7	149	0.35	0.31	5.58	4	31421	43	196.88	849.69	1695.18	291.28
119-	58	0	106	178	1	1	0	1	1	0	1	1	1	1	1	65	12	1	25		29	2	5.52	171	0.496	193	9.5	109	0.72	0.39	7.44	4	1931.3	67	1358.95	1452.65	2168.8	1889.43
120-	62	0	80	176	1	1	1	0	0	0	1	0	1	0	0	63	8	2	30		21	2	5.74	143	0.418	234	5.47	81	0.3	0.3	5.47	4	679.3	36	240.16	633.68	1545.19	515.09
121-	43	0	120	177	0	0	0	0	0	1	1	1	0	0	0	68	10	1	31	33	40	2	7.46	150	0.442	166	3.8	68	0.45	0.35	5.34	9.4	361.5	37	305.47	823.41	2355.63	504.79
122-	50	0	70	178	0	0	1	0	0	0	0	0	0	0	0	58	10	2	36		41	1	4.56	118	0.344	177	3.4	63	0.56	0.58	5.35	4	794	31	299.72	1101.78	2382.16	650.33
123-	70	0	78	172	1	1	1	1	1	0	1	1	1	0	1	61	10	2	14		48	3	6.74	150	0.453	213	5.5	107	1.03	0.55	12.45	4.7	3294	63	122.25	583.14	1046.84	346.84
182-	69	1	67	163	0	1	1	0	0	1	1	0	0	0	0	49	14	1	35		30	1	4.5	125	0.369	200	3.8	74	0.22	0.26	5.21	4	208	45	236.44	518.62	2385.9	293.88
183-	67	0	62	170	0	1	0	0	1	1	1	0	1	0	0	66	12	2	26	33	37	1	9.34	153	0.458	197	5.6	91	0.52	0.43	5.59	4	4088	47	622.44	1204.35	2364.12	1759.02
184-	57	0	131	182	1	0	0	1	1	0	1	1	1	0	1	73	9	4	20		41	3	8.44	156	0.468	138	8.9	108	0.65	0.3	7.47	4	7235.1	46	2849.01	7806.93	19747.5	3591.58
126-	69	0	82	186	1	1	1	1	1	0	1	1	0	1	0	71	10	2	37		38	2	7.81	152	0.444	148	6.2	110	0.52	0.36	5.2	4	700	36	462.15	1020.98	2591.91	1894.91
127-	40	1	66	168	0	0	0	0	0	0	1	0	1	0	0	58	7	2	26		34	2	5.8	129	0.364	319	4.9	65	0.26	0.31	5.2	4	1283.7	35	152.66	507.49	1418.47	489.6
129-	77	0	84	168	0	1	1	0	0	0	1	1	1	0	1	65	15	3	33		40	3	6.56	165	0.476	160	4.4	74	0.25	0.25	5.21	4	1234.5	40	217.15	337.83	1036.92	518.07
130-	70	0	81	176	0	1	1	0	0	1	1	1	1	0	0	58	11	1	32.7		24	2	7.04	127	0.366	144	4.6	86	0.47	0.43	4.92	4	2689.9	33	183.34	835.23	2242.51	360.09
131-	65	0	74	168	0	1	1	1	0	1	1	0	0	1	0	73	7	3	30		37	3	7.16	127	0.362	303	5.3	81	0.32	0.35	6.57	4	1544	51	226.74	876.24	2191.96	665.76
132-	64	0	90	172	0	0	1	0	0	1	0	1	1	0	0	47	14	3	35		26	2	6.65	148	0.432	152	2.9	86	0.76	0.65	6.39	4	1571	45	243.44	688.08	1963.76	506.62
133-	77	0	117	175	0	0	1	1	0	1	1	1	1	0	0	76	12	4	29		44	2	9.12	144	0.422	166	6.1	81	0.49	0.61	6.03	4	1052	60	254.61	610.57	1831.23	710.47
136-	76	0	66	170	0	1	1	0	0	0	1	0	1	0	1	50	10	3	30.8		36	2	9.7	138	0.416	227	3.5	72	0.34	0.45	5.8	4	493.1	46	232.71	609.2	1339.3	640.88
137-	63	0	87	168	0	1	1	1	1	1	1	1	1	1	0	60	14	0	30		34	2	9.1	146	0.423	205	4.8	94	0.44	0.24	5.27	4	261	25	117.93	563.08	1309.92	633.47
139-	65	0	89	174	0	1	1	0	0	1	1	1	0	0	0	74	14	3	34		48	2	8.12	164	0.479	145	4.5	84	0.25	0.2	6.06	4	4922	57	270.6	296.75	1442.16	408.87
140-	51	0	103	182	0	1	0	0	0	0	1	0	0	0	1	59	11	2	30.4		32	2	6.18	137	0.407	175	4.6	79	0.5	0.37	5.69	4	335	41	326.59	422.24	1277.61	650.26
143-	71	1	78	162	0	1	1	1	0	0	1	1	1	1	0	57	8	3	35		36	3	7.76	140	0.424	189	4.8	63	0.55	0.42	9.29	4	827	68	150.68	537.32	1896.56	424.38
144-	47	0	122	178	0	0	0	0	0	0	1	1	1	0	1	66	9	3	20	36	42	3	6.39	169	0.488	177	4	76	0.6	0.47	7.09	4	2132	49	793.9	1053.11		1663.74
145-	68	0	89	172	0	1	1	0	0	1	1	1	1	0	0	62	10	2	35	36	41	2	9.38	107	0.298	275	3.5	66	0.35	0.36	6.39	24.8	835.3	41	321.13	506.67	1632.33	224.64
146-	75	0	98	172	1	1	1	1	1	1	1	1	1	1	0	61	13	4	17.5	43	40	3	7.35	108	0.335	227	6.2	105	0.35	0.25	6.12	19.2	16326	51	271.86	1607.7	2753.12	624.69
147-	44	0	76	187	0	0	0	0	1	1	1	1	0	0	0	63	11	4	27		35.2	2	7.43	160	0.454	213	3.4	80	0.61	0.4	5.69	4	1172	49	314.96	550.79	1985.2	776.42
148-	73	0	72	178	1	1	1	0	1	0	1	1	1	0	1	61	14	4	33		46	3	20.4	111	0.346	80	7.6	126	0.34	0.37	5.62	13.4	7214	40	598.8	1519.12		1103.86
179-	52	0	105	186	0	0	1	0	0	0	1	0	1	1	1	72	12	3	35		33	2	7.46	137	0.398	218	5.8	95	1.31	0.72	5	4	268	36	82.37	704.93	2288.41	326.82
107-	75	0	75	170	0	1	1	1	0	1	1	1	1	1	0	52	13	2	32		33	2	4.8	126	0.374	113	8.4	99	0.12	0.27	7	2.3	949	41	554.386	1106.82	2397.66	876.413
108-	75	0	68	170	0	1	1	1	0	1	1	1	0	0	0	52	14	2	31		38	2	7.2	148	0.43	181	6.5	119	0.32	0.32	6.5	44	757	44	1382.98	1627.66	1138.3	3638.3
109-	78	0	96	175	1	1	0	1	1	0	1	1	0	1	0	60	10	1	24		41	2	7.9	103	0.33	288	12.8	174	0.24	0.25	7.95	8.1	3899	58	407.82	2962.93	5310.62	786.57
110-	75	0	77	167	0	1	1	1	1	1	1	1	0	0	0	63	8	2	20		39	2	10.5	141	0.44	218	6	97	0.16	0.38	6.7	5	5617	49	1007.82	4056.32	4635.48	3315.08
113-	75	0	81	169	1	1	0	1	1	1	1	1	1	0	0	66	11	1	27		48	3	7.3	109	0.33	309	12	177	0.54	0.8	2.5	14	6087	63	221.18	1462.85	2089.85	347.32
128-	72	1	102	167	1	1	1	1	1	0	1	1	1	0	1	58	10	3	29		37	2	8.21	141	0.42	185	5.8	66	0.41	0.35	11.87	4	2530	75	203.3	336.23	694.61	390.1
134-	80	1	55	165	0	1	0	1	0	0	1	1	1	1	1	47	12	1	35		28	3	4.2	94	0.271	198	10.2	113	0.15	0.16	9.07	4	1140.3	77	130.31	408.96	1676.06	373.84
135-	76	0	67	168	1	1	0	0	1	1	1	1	1	0	0	55	13	1	25		35	2	7.14	116	0.353	150	10.4	136	0.45	0.71	4.37	9.9	16376	28	187.46	726.2	1534.47	273.47
138-	58	0	95	187	0	1	1	1	0	1	1	1	1	1	0	66	12	2	35		38	3	9.87	146	0.424	156	8.5	138	0.85	0.51	7.78	4	707.6	50	163.05	763.55	1490.64	474.41
141-	69	0	81	180	1	0	0	0	0	0	1	0	1	0	1	50	12	1	35		32	2	15.28	148	0.44	68	4	96	0.22	0.42	5.98	11.2	2448.3	43	295.29	956.04	2208.08	674.94
142-	76	0	102	184	0	1	0	1	0	0	1	1	1	0	1	70	10	3	20		31	2	7.3	135	0.4	156	6.2	94	0.59	0.4	5.8	11	3148.1	37	255.51	984.41	2970.89	652.81
151-	72	0	83	173	1	1	1	1	1	0	1	1	1	0	1	59	12	3	25		30	2	8.37	131	0.416	285	5.9	92	0.37	0.25	9.98	4	646	62	458.8	1117.93	1671.24	3877.22
150-	80	0	75	173	1	1	0	0	0	1	1	1	1	0	0	56	12	3	35		38	2	7.92	135	0.38	379	8.6	136	0.81	0.44	6.56	4	2185	39	275.36	701.2	2012.03	1131.67
152-	69	0	87	182	1	1	1	1	1	1	1	1	1	0	0	53	14	1	35		30	2	6.71	120	0.347	207	5.5	86	1.01	0.53	14.4	4	2542.8	55	254.87	585.33	1271.62	2218.2
154-	80	0	90	174	1	1	0	1	1	1	1	1	0	0	0	53	12	4	35		32	2	5.36	137	0.405	217	5.5	106	0.66	0.47	5.34	4	4031.7	46	446.15	992.15	2761.23	945.24
159-	65	0	90	165	0	1	1	1	1	0	1	1	1	1	1	57	11	4	29		46	3	5.41	119	0.347	151	8	103	0.8	0.64	7.01	4.8	3037.3	60	125.93	554.18	1681.54	472.71
160-	61	0	100	181	0	1	1	0	0	0	1	1	1	0	1	57	12	2	35		41	3	10.52	142	0.409	221	4.4	84	0.68	0.54	5.41	4	851.1	40	265.45	1043.86	1652.95	468.18
161-	57	0	104	178	0	1	1	0	0	1	1	0	0	0	0	60	10		40		39	2	6.7	157	0.447	194	4.3	74	0.47	0.4	6.18	4	1055	40	105.55	206.27	800.36	532.57
162-	69	0	75	180	1	1	1	0	1	1	1	0	0	0	0	48	13	3	35		32	2	6.41	122	0.372	338	5.3	105	0.44	0.36	4.9	4	352	44	258.06	1170.72	1079.4	455.09
163-	70	0	122	184	0	1	0	1	0	1	1	1	1	1	0			1	31			3	6.74	135	0.387	180	4.4	94	0.66	0.37	6.46	5.4	1890	51	192.91	423.99	835.04	631.22
164-	68	0	105	170	0	0	1	0	1	0	1	1	1	1	1	65	15	3	29		37	1	7.69	144	0.397	172	4.3	103	0.43	0.47	5.16	12.8	402	34	241.54	689.35	1650.96	614.66
165-	72	0	54	170	0	0	0	0	0	0	1	1	1	0	1	57	11	2	25	32	34	3	6.45	129	0.406		8.2	75	0.33	0.46	5	4	3813.5	47	305.97	667.76	1243.57	374.93
166-	68	0	132	178	1	1	1	0	0	1	1	1	1	0	0	65	13	3	25		55	2	6.77	145	0.425	113	4.3	68	0.44	0.52	8.59	4	599.3	50	346.86	833.95	1527.68	808.12
167-	80	0	104	163	1	1	1	1	1	1	0	1	1	0	0	56	12	2	35		38	2	7.41	142	0.419	173	5.5	106	0.36	0.5	11.04	4	584.4	77	194.98	846.08	1989.03	481.19
168-	64	1	61	162	0	1	0	1	0	1	1	0	1	1	0	56	10	1	35		30	1	8.17	133	0.377	242	5.4	56	0.7	0.38	5.99	4	1512	48	207.8	430.73	231.69	503.18
169-	63	0	86	184	0	0	0	0	0	0	1	1	0	0	0	58	11	1	25		39	3	6.68	127	0.391	271	9.3	140	0.55	0.65	7.1	17.2	1263.1	44	2173.2	789.59	1532.1	297
170-	73	0	68	170	1	1	1	0	0	1	1	0	0	0	0	52	10	2	35		36	2	7.79	158	0.471	230	2.6	69	0.27	0.48	6.19	4.4	620	39	612.29	85.16	394.8	1491.73
171-	69	0	101	178	0	0	1	1	0	1	1	1	1	1	0	58	10	1	35		44	3	4.42	146	0.43	195	9.4	166	0.5	0.4	9.5	4	245	81	218.02	94.36	817.56	528.39
172-	56	0	73	185	0	0	0	0	0	1	0	1	1	0	0	65	11	1	20		33	3	10.94	142	0.424	281	3.4	70	0.22	0.32	6.19	6.8	1246	36	358.88	102.58	1707.54	933.59
173-	35	0	150	198	0	1	1	0	0	0	1	1	1	0	1							2	14.53	146	0.44	354	3.3	66	0.56	0.35	6.24	4	52	38	167.77	612.71	2470.17	618.56
174-	72	1	73	180	0	1	1	1	1	0	1	1	1	1	1	68	9	3	30		33	3	8.54	123	0.357	260	15.8	129	0.2	0.17	6.86	13.8	6010	61	49.19	75.95	2567.81	260.4
175-	78	0	123	180	0	1	1	1	1	1	1	0	0	0	0	59	15	3	32		32	3	7.24	134	0.403	180	6.6	98	0.42	0.32	8.49	4	258	60	236.77	799.88	3383.36	472.37
176-	80	0	103	186	0	0	1	0	1	0	1	0	0	0	0	52	12	2	22		42	1	6.81	138	0.428	175	4.4	99	0.27	0.36	5	11.1	1723	40	163.45	459.88	1867.7	581.72
177-	78	0	84	172	0	1	1	1	0	0	1	1	0	0	1	66	10	4	30		40	2	5.93	136	0.418	195	7.4	100	0.33	0.39	7.34	4	3052	44	420.72	379.37	809.18	583.37
178-	70	0	84	178	1	1	1	0	1	0	0	1	1	0	0	58	9	3	34		35	3	10.35	132	0.404	179	9.8	116	0.42	0.41	5.9	4	2627	46	70.75	462.57	1704.4	195
180-	64	0	83	175	0	1	0	0	0	1	1	1	1	0	0	67	9	3	35		35	2	11.47	139	0.413	208	4.8	77	0.57	0.49	5.79	4	1235.3	42	110.81	775.25	2305.01	517.03
181-	73	0	87	186	1	1	1	1	1	1	1	0	1	1	0	62	11	1	33		40	1	9.88	138	0.403	293	3.9	81	0.17	0.39	6.96	30.3	2347.6	39	113.93	662.04	2406.74	310.52
186-	71	1	92	178	0	1	1	0	1	1	1	1	1	0	0	65	7	3	30		38	3	9.42	124	0.37	220	13.9	152	0.24	0.41	5.7	4	3948.8	38	92.91	418.08	516.01	426.24
187-	75	0	92	176	1	1	0	0	1	0	1	1	1	0	0	56	15	3	32.5		38	2	7.73	144	0.431	188	4	93	0.45	0.48	5.84	4	1075.6	47	181.03	779.47		432.27
188-	59	1	78	164	0	1	0	0	0	0	1	1	1	0	0	65	9	2	27	28	34	2	9.83	133	0.385	258	3.6	64	0.36	0.55	5.71	6.9	1343	39	96.98	624.64	1834.41	295.26
